# Supplementary material for: Prognostic Value of Routine Hematological Markers and ECOG Performance in Predicting Overall Survival in Lung Cancer—A Retrospective Cohort Study and Literature Review
Source: J Clin Med. 2025 Oct 27;14(21):7603. doi: 10.3390/jcm14217603 (PMC12608793; doi:10.3390/jcm14217603)
Supplement: Supplementary file 1 [file jcm-14-07603-s001.zip]

Archive with 1 entries (1 files):
- jcm-3900446-supplementary.pdf
